# Supplementary material for: Detection of Pesticide Residue Level in Grape Using Hyperspectral Imaging with Machine Learning
Source: Foods. 2022 May 30;11(11):1609. doi: 10.3390/foods11111609 (PMC9180647; doi:10.3390/foods11111609)
Supplement: Supplementary file 1 [file foods-11-01609-s001.zip]

Archive with 1 entries (1 files):
- foods-1740871-supplementary.pdf
